# Supplementary material for: Gene-Edited Human-Induced Pluripotent Stem Cell Lines to Elucidate DAND5 Function throughout Cardiac Differentiation
Source: Cells. 2023 Feb 5;12(4):520. doi: 10.3390/cells12040520 (PMC9954670; doi:10.3390/cells12040520)
Supplement: Supplementary file 1 [file cells-12-00520-s001.zip]

Archive with 1 entries (1 files):
- cells-2074844-supplementary.pdf
